# Supplementary material for: Transcriptome-Based Traits of Radioresistant Sublines of Non-Small Cell Lung Cancer Cells
Source: Int J Mol Sci. 2023 Feb 3;24(3):3042. doi: 10.3390/ijms24033042 (PMC9917840; doi:10.3390/ijms24033042)
Supplement: Supplementary file 1 [file ijms-24-03042-s001.zip]

Archive with 2 entries (2 files):
- Supplementary table S1 Up-regulated and down regulated genes of A549IR and H1299IR cells.xlsx
- Supplementary table S2 Common up-regulated and down-regulated pathways.xlsx
