# Supplementary material for: Transcriptome-Based Traits of Radioresistant Sublines of Non-Small Cell Lung Cancer Cells
Source: Int J Mol Sci. 2023 Feb 3;24(3):3042. doi: 10.3390/ijms24033042 (PMC9917840; doi:10.3390/ijms24033042)
Supplement: Supplementary file 1 [file ijms-24-03042-s001.zip › Supplementary table S1 Up-regulated and down regulated genes of A549IR and H1299IR cells.xlsx]

## Sheet: Down-regulated genes A549IR
Gene	log2FC
PCDH17	-4.7017
CPN1	-2.99108
TNFRSF11B	-2.95808
ITM2A	-2.90075
PART1	-2.73962
PLPPR1	-2.45497
ELN	-2.40011
ECEL1	-2.19627
CCL26	-2.18694
VSIG1	-2.04707
SPAG5-AS1	-1.97317
HTRA3	-1.95067
ANGPTL4	-1.91304
ADGRF1	-1.89725
CYP1A1	-1.88979
GJA3	-1.85157
LYPD3	-1.81827
HERC2P10	-1.77061
OR1F1	-1.76997
C11orf96	-1.75996
TMSB15B	-1.75041
ZNF726	-1.71234
ADAM28	-1.70815
MIR3128	-1.69807
HM13-IT1	-1.6939
PERM1	-1.66318
PGM5	-1.64969
B4GALNT2	-1.63548
TMEM232	-1.58999
MIR616	-1.58727
KCTD14	-1.58113
ATF3	-1.57923
RP1L1	-1.56252
EAF1-AS1	-1.55917
TRPC6	-1.53393
C20orf203	-1.52944
SOGA3	-1.4838
RNU6-925P	-1.46962
C8orf88	-1.46775
LINC01913	-1.43537
EPHA7	-1.42953
C11orf91	-1.42534
MYT1	-1.42067
HTR1F	-1.4178
APOD	-1.40953
IL1RAPL1	-1.40745
LDLRAD2	-1.37748
S100A5	-1.37438
TPT1P4	-1.37359
AVPR1A	-1.36979
LY6G5C	-1.3667
RFPL1S	-1.36299
EDN3	-1.35892
UNC13C	-1.3567
FER1L6	-1.3544
PDZD7	-1.34603
NSUN7	-1.34344
NTS	-1.31667
CHRNA3	-1.31586
ARHGDIB	-1.30817
CSMD3	-1.30669
SECTM1	-1.29472
SLC22A31	-1.29472
TNFRSF13C	-1.28203
TP73	-1.26881
VTCN1	-1.26201
EMP1	-1.2609
CCL20	-1.25883
LINC01146	-1.2477
FAM105A	-1.24679
MIR6814	-1.23705
CALB2	-1.23586
FAM196B	-1.23516
AATK	-1.22532
EGR3	-1.2253
SUGT1P2	-1.22217
CERNA1	-1.21762
CDH19	-1.21658
RPL23AP74	-1.2067
SCN3A	-1.20229
BCHE	-1.20084
SOX21	-1.18137
SOX7	-1.16688
TNNC1	-1.16663
LINC02029	-1.1541
SBK2	-1.14806
ITGA9-AS1	-1.14775
MYZAP	-1.14572
SERPINA5	-1.14371
SCNN1B	-1.13579
TRPM8	-1.13131
CDX2	-1.13022
PRDM1	-1.12709
GPR19	-1.1264
CHST13	-1.12239
NAPA-AS1	-1.12174
ACE	-1.12035
CPA4	-1.11296
TFF1	-1.11096
PAPLN	-1.11023
CA15P1	-1.1099
ITGAL	-1.10507
ZNF233	-1.09217
NOS1	-1.08949
RRM2	-1.0891
KBTBD8	-1.08864
TIPARP	-1.08812
ARIH2OS	-1.08603
CGNL1	-1.08586
KCNJ12	-1.08393
EIF1B-AS1	-1.07699
NES	-1.07687
LOX	-1.0768
RPS3AP26	-1.07633
GALNT16	-1.07571
FOXC2	-1.07186
TMEM158	-1.06925
IRX5	-1.06807
SIRT4	-1.06756
ODF3L1	-1.06686
FBXO43	-1.06555
VAX1	-1.06106
PCDHGA8	-1.05983
ANKRD2	-1.05777
MATN3	-1.05478
LINC01559	-1.05423
C5orf49	-1.05412
B3GNT4	-1.05359
IGFBPL1	-1.04932
EFCAB5	-1.04665
NR4A3	-1.04656
PLAC8	-1.04348
LINC01011	-1.03976
DMC1	-1.03952
SYT11	-1.03922
BHLHE40-AS1	-1.03878
BOD1P1	-1.03707
CRLF2	-1.0355
KRT16	-1.03452
LINC00471	-1.02994
POLE2	-1.0273
C2orf81	-1.02652
LRRN3	-1.02529
HGF	-1.02064
UPK1B	-1.02006
MCM10	-1.01893
SH3GL1P2	-1.01843
NECAB2	-1.01829
DENND2A	-1.0165
GAPDHP1	-1.01647
SMIM3	-1.01585
SEMA4A	-1.01534
FAM86HP	-1.01264
FMNL3	-1.00667
BOLA3-AS1	-1.00478
FTH1P26	-1.0024
SNAI2	-1.00158
IPO5P1	-1.00093

## Sheet: Up-regulated genes A549IR
Gene	log2FC
MCC	3.52134
MMP16	3.18223
ABCB1	3.10491
SERPINB7	3.06402
WNT5A	2.99159
ADGRL3	2.97352
OR51E1	2.89279
CRISPLD1	2.886
TLR4	2.81207
BMP2	2.80381
ITIH5	2.74331
CHL1	2.73179
MAPK4	2.5951
C3orf80	2.52201
NEFL	2.48448
CDK14	2.33336
NPY1R	2.31369
SDC2	2.18523
CFI	2.13743
CHRM3	2.11481
DIRAS3	2.05294
CRISP3	2.04367
CNR1	2.03323
CKMT1B	2.02197
GRIN2C	2.01444
SPINK6	1.97629
EPCAM	1.93938
OLR1	1.93882
DNER	1.90395
CHN2	1.89051
OR51E2	1.88924
DOCK8	1.83498
HMCN1	1.82903
SLC22A15	1.78084
FLRT2	1.78057
EDIL3	1.74873
GGT5	1.74233
PPARGC1A	1.6709
CEACAM7	1.6438
RORC	1.64368
DCLK1	1.61807
MECOM	1.61702
PLEKHG1	1.58891
SLC17A3	1.58549
ROS1	1.58007
TRIM31	1.57892
RASGRP1	1.57023
UNC5B	1.56933
PALMD	1.56822
ATP2C2	1.56158
MARVELD3	1.56067
PRG4	1.5482
SCEL	1.54663
SAPCD1-AS1	1.52773
TSPAN8	1.525
GFRA1	1.52111
LHX9	1.51115
PTAFR	1.51035
ZNF568	1.50836
NKD1	1.49496
TMEM45B	1.48348
SLC6A14	1.48206
MYO1D	1.47808
ACSL5	1.47768
TSPAN7	1.44916
ALX4	1.44649
ADAMTS9	1.44603
BMP5	1.44323
DDIT4L	1.43307
ANXA8	1.42549
CAPN8	1.41378
CDS1	1.41308
ERVMER34-1	1.40619
EPHA5	1.38902
LINC01355	1.38812
PRDM6	1.37489
NRXN3	1.3693
TLL1	1.36144
TMEM178A	1.35774
SNCA	1.34507
PPP1R14D	1.34236
ZNF616	1.33933
DMKN	1.32737
SUSD4	1.32245
CEACAM5	1.32045
CA13	1.31725
SLCO1B1	1.31034
TSPAN18	1.2956
RASGEF1B	1.29491
RNF152	1.2908
PITX2	1.27652
TENM3	1.27498
FAAH2	1.26999
CNTNAP2	1.26617
DGAT2	1.26338
ZNF468	1.25671
GJB1	1.25315
SPINK13	1.25298
FILIP1	1.25103
SLC16A9	1.2484
PCSK1	1.24087
FAM129A	1.23972
F13B	1.22826
SPINT1	1.21813
ZNF561-AS1	1.21327
MKRN5P	1.21217
PTPRE	1.20851
SLC16A7	1.20281
TBC1D2	1.20227
SYT16	1.20089
DSEL	1.19688
TRIB2	1.19318
F5	1.1914
ABCA12	1.18806
SMAD9	1.184
BMPER	1.18265
SEMA3D	1.18122
ATRNL1	1.17989
RIMS2	1.17725
ATP6AP1L	1.17366
SGPP2	1.17304
LINC01133	1.16433
IL1R2	1.16417
CATSPERB	1.15891
IKZF2	1.15597
HPD	1.15156
UNC5D	1.14291
BCAT1	1.14208
CDC42BPG	1.14207
CASC19	1.13833
PIEZO2	1.13797
HOXD10	1.13711
RTEL1-TNFRSF6B	1.12933
LRRC66	1.11659
CHMP4A	1.11206
LAYN	1.10206
FAM189A1	1.10122
GSTA1	1.10107
RGL3	1.1006
RN7SL127P	1.09805
ARAP2	1.0886
ITGB6	1.08533
HCN4	1.07806
SLC6A15	1.07621
ARHGAP45	1.07197
EPHA6	1.06192
DNAH6	1.06039
MAP2	1.05533
CA2	1.04664
LAT2	1.0348
TNFRSF19	1.02551
ZNF79	1.02455
PITRM1-AS1	1.02209
ENPEP	1.02203
CRB3	1.02042
TNNI3	1.0163
ABLIM2	1.0126
EMB	1.01208
ATP8B5P	1.00645
WIPF3	1.00627
MT-TQ	1.00594
SLC11A1	1.00281
ZNF571	1.00207
GPC2	1.00061

## Sheet: Down-regulated genes H1299IR
Gene	log2FC
LSAMP	-5.08365
PTGS2	-4.59166
DDX43	-4.53613
ADGRD1-AS1	-4.5075
RFPL4A	-4.34852
SYT16	-4.30441
ANOS1	-4.27453
IL13RA2	-4.26761
RFPL4AL1	-4.26527
TSHZ3	-4.25186
MAP10	-4.20419
PTPRD	-4.03428
COL4A6	-3.99308
GALNT13	-3.97906
NRG1-IT1	-3.954
LINC01419	-3.9215
TFPI	-3.88141
ULBP1	-3.87323
EYA1	-3.79102
HIST1H4A	-3.73682
IFI16	-3.69092
CHST15	-3.6753
ZNF385D	-3.67423
FLRT2	-3.63619
GALR1	-3.62614
FTCD	-3.60319
TMEM156	-3.53128
PKHD1	-3.52141
KDR	-3.5205
PPP1R1C	-3.51227
TLL1	-3.50991
MOB3B	-3.50757
TACR3	-3.50156
SLITRK3	-3.48868
PRUNE2	-3.48071
HIST1H3A	-3.47754
NOV	-3.46115
CYP24A1	-3.4531
C12orf56	-3.44909
GDA	-3.44682
SDR42E1	-3.4454
JAKMIP2	-3.43814
SUMO1P1	-3.42048
LAMA2	-3.41629
ARHGAP6	-3.37312
C1GALT1C1L	-3.31852
PREX2	-3.30387
CCND2	-3.2848
TXLNB	-3.28096
ADAMTS20	-3.25705
LINC01896	-3.24686
LRRC37A6P	-3.22528
LINC02148	-3.20522
RBP7	-3.19659
PRKG2	-3.1941
COL11A1	-3.18833
NKX2-4	-3.17558
ROBO2	-3.168
RNASEL	-3.15362
CA8	-3.14188
ADPRH	-3.13424
ADGRB3	-3.12443
PINLYP	-3.11223
ERICH3-AS1	-3.10698
ESRP1	-3.10188
TSLP	-3.09883
NCALD	-3.08173
NNT	-3.06224
NNT-AS1	-3.05659
KLHL14	-3.04378
ST8SIA4	-3.03335
PDCD5P1	-3.02726
DMGDH	-3.02506
ZNF853	-3.02011
PLEK2	-3.01636
GALC	-3.01199
DTNA	-3.0096
STK32A	-2.98169
ADGRF1	-2.97847
GABRQ	-2.97751
IGFBP3	-2.96836
OR3A2	-2.94822
PDE10A	-2.94568
TNFRSF11B	-2.93834
OXCT1	-2.91857
ZKSCAN7	-2.91104
LINC01234	-2.89785
NPNT	-2.89693
ST8SIA5	-2.89405
SSTR1	-2.88095
KCNJ3	-2.88024
SUN3	-2.87468
MEIS3P1	-2.87075
RNLS	-2.86398
WDR72	-2.85754
ZBBX	-2.85731
GABRA1	-2.85188
LIN7A	-2.83341
PLAC1	-2.81969
FAM26E	-2.80011
PRICKLE2	-2.79001
PXDN	-2.76446
HIST1H4D	-2.76275
NELL2	-2.76
LRP1B	-2.75204
DPPA2	-2.74252
C14orf39	-2.73787
LSR	-2.71996
GRM8	-2.71901
COX7B2	-2.71034
KCNB2	-2.70652
ISL1	-2.69805
LINC01090	-2.68768
BTC	-2.68077
KCNK6	-2.67989
GUSBP5	-2.67441
LINC01152	-2.66571
ALPK1	-2.65807
MCMDC2	-2.6542
CSRNP3	-2.62222
C9orf64	-2.61316
RNU1-120P	-2.6099
SBSPON	-2.59633
CADM2	-2.59543
SPOCK3	-2.5864
ZNF619	-2.57467
TMEM25	-2.56149
PPP1R14A	-2.55905
GAL	-2.5471
ASXL3	-2.54271
MFSD2B	-2.53859
GRIN2B	-2.52462
SELENOP	-2.51991
GABRG1	-2.50584
LVRN	-2.49962
LINC02505	-2.48589
PRORSD1P	-2.47383
APOE	-2.47326
GPC5	-2.46027
TM4SF18	-2.45373
NPR3	-2.44516
CSMD2	-2.44394
MYO5C	-2.44023
BTBD11	-2.43358
GABRB2	-2.43227
LINC01885	-2.42967
TMEM216	-2.42333
DIRAS2	-2.41875
IL12RB2	-2.40641
ELOBP2	-2.38783
RAET1E	-2.38775
SCN9A	-2.37377
CCSER1	-2.36762
NEB	-2.36453
IFT46	-2.36106
AGMO	-2.34887
SUSD1	-2.34805
AGTR1	-2.34357
ADAM12	-2.34229
RIN3	-2.34182
ACADL	-2.34127
FAM157A	-2.33261
PSAPL1	-2.33011
PCDHB17P	-2.30971
ZNF22	-2.30779
GRB14	-2.30133
FRG1EP	-2.29445
CLVS2	-2.29333
MGLL	-2.28371
NOS3	-2.27827
ABCA10	-2.27618
THSD7A	-2.26687
AOX1	-2.2656
SALL3	-2.26201
CRYBG1	-2.26041
RPL10P9	-2.25662
SLC44A5	-2.25377
C9orf84	-2.25279
NXPH1	-2.24744
C1QTNF2	-2.24686
LANCL3	-2.24304
PCDHGA2	-2.24085
LMO3	-2.23389
MPZL3	-2.22665
SLITRK1	-2.21753
ARHGEF5	-2.20976
SPP1	-2.20073
FBLN5	-2.1996
SERPINE1	-2.19472
C6orf118	-2.18024
NRG3	-2.18024
CORO2B	-2.17135
SLC9A9	-2.16628
FBLL1	-2.16298
NSUN7	-2.15927
SLC22A15	-2.15807
PTPRG	-2.15051
PPFIA2	-2.1475
EMILIN2	-2.13758
ESRRG	-2.13265
NAALAD2	-2.11976
PCDHB6	-2.11669
TCF24	-2.10421
HAS2	-2.10381
MARCH1	-2.09856
DTX3	-2.09736
SFTA1P	-2.09332
NRG1	-2.09089
IRS2	-2.08939
LPCAT2	-2.07664
ANXA1	-2.07408
PLAUR	-2.07013
PCDH18	-2.06961
ENOX1	-2.0533
CCDC80	-2.05203
AVIL	-2.0426
ABCG2	-2.03782
SPAG6	-2.03465
PRICKLE1	-2.03327
SMG9	-2.03311
DEDD2	-2.03018
RASSF9	-2.02833
NPL	-2.01627
NRN1	-2.0095
CRISPLD1	-2.00348
SERPINI1	-2.0018
TPT1P9	-1.99441
DNAJC15	-1.99071
SOX5	-1.98024
DDX25	-1.97167
TCN2	-1.9711
SCN2A	-1.96994
TPTEP1	-1.9692
BHMT	-1.96671
ERCC1	-1.96457
LAMC2	-1.96369
DSG2	-1.96254
YBX1P10	-1.95396
ZNF883	-1.94981
HOXB13	-1.94482
SNAI2	-1.93892
PTGER3	-1.93666
LRRK2	-1.93013
NLGN1	-1.92734
PCSK5	-1.92002
STK33	-1.91914
B9D2	-1.91506
F11-AS1	-1.90641
SLC13A3	-1.90033
RPL24P4	-1.89954
HIST1H2BM	-1.89412
RPL3L	-1.89262
ARX	-1.88367
B3GNT3	-1.88193
NRIP1	-1.87849
RAB39B	-1.87068
AMY2B	-1.86552
ZNF233	-1.86255
SYTL1	-1.85427
BSPRY	-1.84911
HMGA1P2	-1.84866
XRCC1	-1.84831
GGTA2P	-1.8476
FIGN	-1.84231
ZNF227	-1.83812
ARMCX4	-1.83451
HFM1	-1.83173
CA13	-1.82546
GNG12-AS1	-1.82284
CYP39A1	-1.81912
ITGBL1	-1.80867
GALNT8	-1.80735
ENPEP	-1.80588
TMSB4X	-1.80285
CNTN1	-1.80074
RN7SL368P	-1.79072
KRTAP2-3	-1.7856
SLCO1B3	-1.78264
SLC38A1	-1.77673
ALDH1L2	-1.7723
C3orf70	-1.76981
CYP2J2	-1.76898
C16orf45	-1.76561
RN7SKP48	-1.76439
CLDN10	-1.75669
MT-RNR2	-1.74659
GSK3A	-1.74223
DHRS2	-1.73567
TRIB3	-1.73553
PRR19	-1.73475
ZNF575	-1.73465
ITPR1	-1.73187
ASNS	-1.73044
HMGN5	-1.72839
SLCO1A2	-1.72726
NDUFA4L2	-1.72644
BEX4	-1.72569
INTS6L	-1.72514
MEI4	-1.72429
WDR66	-1.72145
AXL	-1.71933
RNU6-945P	-1.71573
HTATIP2	-1.71544
EXOSC5	-1.71403
LINC01347	-1.71194
ITGA11	-1.70989
KLC3	-1.70826
TNFRSF11A	-1.70783
SLC6A9	-1.70118
SPEF2	-1.69988
GPX3	-1.69906
BEX2	-1.69674
ERF	-1.68907
SNRPD2	-1.6857
ZNF225	-1.67453
LOX	-1.67033
STXBP2	-1.66762
KCND2	-1.66115
CEBPG	-1.65863
STC2	-1.65644
HCST	-1.6561
APOC1	-1.64976
ETHE1	-1.64877
OOEP	-1.64727
KCNN4	-1.64719
TTC3P1	-1.6455
DMPK	-1.64461
ZFHX4-AS1	-1.64169
PTPRO	-1.63956
KIAA1683	-1.63851
NECTIN2	-1.63596
SLC25A33	-1.6341
ZNF222	-1.63193
HSP90AA4P	-1.63122
ZNF155	-1.63033
TRNP1	-1.62695
CHAC1	-1.62471
TNS2	-1.62128
ZNF229	-1.618
NDST3	-1.61758
TUBE1	-1.6128
OPA3	-1.61173
ZNF283	-1.61003
RNF144B	-1.60878
SNCG	-1.60833
SHKBP1	-1.60604
EML2	-1.60466
MST1R	-1.60335
MCTP1	-1.60242
STAM-AS1	-1.60049
VASP	-1.59637
ZNF969P	-1.59021
CCDC97	-1.59019
ZNF224	-1.58812
PSMB8-AS1	-1.5876
ARHGEF6	-1.58725
NAT1	-1.58584
FBN2	-1.58185
TMBIM4	-1.57906
CHMP4C	-1.5785
ZNF235	-1.57832
SAMD12	-1.57774
MME	-1.57654
KCNMB2-AS1	-1.57434
PCDHB10	-1.57178
CNFN	-1.56947
ACOT1	-1.56843
NFASC	-1.56727
GDF15	-1.56667
TNRC6C-AS1	-1.56601
COQ5	-1.56275
CD302	-1.56145
XPOTP1	-1.56132
CSF2RA	-1.5592
ZNF45	-1.55586
GEMIN7	-1.55309
GPX8	-1.55215
EPHX4	-1.54857
PCDHB15	-1.54787
ITPKC	-1.54616
FIRRE	-1.54604
HNRNPUL1	-1.54398
SNTB1	-1.5434
SLC1A3	-1.54188
ADAMTS19	-1.54077
GPM6A	-1.53839
ACTRT3	-1.53598
LTBP4	-1.53571
PSAT1	-1.53562
ZNF112	-1.53545
CLPTM1	-1.53506
IRGQ	-1.53478
NKX2-2	-1.53327
MAGI2-AS3	-1.53294
CASP8	-1.53123
C1orf54	-1.5304
FAM46D	-1.52951
SLC38A2	-1.52924
COQ8B	-1.5269
PAG1	-1.52607
MT-RNR1	-1.52485
NAALADL2	-1.52402
ZNF516	-1.52265
C5orf63	-1.52083
CCT8P1	-1.51725
DMWD	-1.51494
TRPM6	-1.5131
NAP1L2	-1.50927
EPHA7	-1.50239
SAMD9	-1.50089
RN7SL3	-1.49376
IGBP1P4	-1.49344
LRRIQ1	-1.4928
ZNF540	-1.49119
MORN3	-1.49054
ARHGEF1	-1.48992
MBP	-1.48683
GTF3C6	-1.48648
SLC10A4	-1.48308
FOXP2	-1.48238
ARMCX1	-1.47944
RORB	-1.47893
ACTN4P1	-1.47805
ZNF711	-1.47521
GGN	-1.47318
ITGA6	-1.4696
SLC22A31	-1.46957
PCDHB9	-1.46929
ARHGAP45	-1.46872
ZNF230	-1.46818
RNF152	-1.46799
C19orf54	-1.46778
MILR1	-1.46605
LINC00960	-1.46573
ZNF285	-1.46453
PVR	-1.4641
FAM13C	-1.46008
CPS1	-1.45453
CD3EAP	-1.45396
GBP3	-1.45319
ZNF180	-1.45263
GGACT	-1.45252
PTPRR	-1.45235
NUMBL	-1.45146
EEF1A1P5	-1.45104
EIF2S2P4	-1.45069
CCNB3	-1.4483
MOXD1	-1.44695
MIR503HG	-1.44645
DMKN	-1.44362
TLX3	-1.4428
COL6A4P1	-1.43962
TSPYL4	-1.43916
YWHAZP2	-1.43844
THBD	-1.43749
ZNF226	-1.43031
CTTNBP2	-1.4289
LINC01410	-1.42575
TLR3	-1.42157
ERMAP	-1.42157
APCDD1L-AS1	-1.42058
PPP1R13L	-1.41825
LINC00115	-1.41809
SMC5-AS1	-1.41772
DMAC2	-1.41448
ZNF793-AS1	-1.41354
ARHGAP18	-1.41345
AMOT	-1.41263
NMRK1	-1.40871
HS3ST5	-1.40825
TPD52L1	-1.40726
C10orf91	-1.4055
FOSB	-1.40403
GARS	-1.40199
TMEM269	-1.40118
C4orf33	-1.39775
SEPT7-AS1	-1.39725
ITGB4	-1.39554
AKAP6	-1.39517
FUT9	-1.38979
STYK1	-1.38925
SYNE3	-1.38737
VAT1L	-1.38721
CASC9	-1.38681
DYNC1I2P1	-1.38589
LIPE	-1.38466
VWA5A	-1.38452
SPX	-1.38451
TBC1D30	-1.38371
G0S2	-1.37909
VDR	-1.37847
B4GALT6	-1.37268
CA3	-1.37169
HDAC7	-1.37022
EID2	-1.36878
FAM35DP	-1.36839
EGLN2	-1.36566
KLLN	-1.36487
TGFB1	-1.36306
OR3A1	-1.362
CARD8-AS1	-1.36199
NMI	-1.35981
ZNF571	-1.35945
DPF1	-1.3572
MAP3K7CL	-1.35646
ZNF527	-1.35599
SNHG5	-1.35598
ZNF785	-1.35361
TLR6	-1.35157
LINC00571	-1.3499
RINL	-1.34593
HSBP1	-1.34317
ARL14	-1.34237
PLAG1	-1.3407
SESN2	-1.34045
MEGF8	-1.33906
SLC7A11	-1.33807
ZNF284	-1.33383
SUMF1	-1.33218
TWF1	-1.33169
LINC02321	-1.33166
KIAA1671	-1.33129
TMEM117	-1.33086
NHLRC1	-1.3282
MAGEA10	-1.32724
MBNL3	-1.32671
TCP1P1	-1.32523
CLMP	-1.32434
DYNC2H1	-1.32388
PPP1R37	-1.32314
INPP1	-1.32301
C5orf66	-1.31938
DMTN	-1.31897
DUSP23	-1.31801
CARD8	-1.31789
LINC01023	-1.31715
POU6F2-AS2	-1.31569
RPS7P1	-1.31369
LIN28B-AS1	-1.31308
ANTXR2	-1.31142
RPS19	-1.3113
RABAC1	-1.30882
ROBO4	-1.30666
PAK3	-1.30659
PAPPA2	-1.30556
LBX2	-1.30244
TCEAL8	-1.30042
CALM1	-1.29895
TMEM200A	-1.2921
BLOC1S3	-1.29161
JDP2	-1.29159
EML5	-1.28994
EHD2	-1.28865
RPL3P2	-1.28797
POU2F2	-1.28781
RN7SL832P	-1.28745
KLHL9	-1.28388
LINC00973	-1.28366
EDNRA	-1.28106
HNRNPA1P4	-1.28098
ACAP2-IT1	-1.28024
ZBED9	-1.27857
ZNF576	-1.27782
KCNV1	-1.27776
SGMS1-AS1	-1.27738
IL22RA1	-1.27715
PAFAH1B3	-1.27623
PRDM8	-1.2758
ANKRD18DP	-1.27365
KIAA1217	-1.27249
NUDT11	-1.27115
AARD	-1.27099
PHLDB3	-1.26972
PAF1	-1.26919
LZIC	-1.264
LY6G5C	-1.2631
DHFR2	-1.26012
ACSL5	-1.25979
MAPRE2	-1.25973
UNC13D	-1.25938
PCDHB12	-1.25877
ZNF526	-1.2562
ERCC2	-1.25567
GJA1	-1.25413
TMEM91	-1.25342
C7orf25	-1.25307
CHSY3	-1.25283
SPTLC3	-1.25209
C10orf25	-1.25035
SMAGP	-1.24994
GTDC1	-1.24946
CLDN1	-1.24898
TMEM62	-1.24836
CLIP3	-1.24572
ZNF569	-1.24402
EHHADH	-1.24177
POT1-AS1	-1.24134
MFSD6	-1.23931
SLC43A1	-1.23795
PROCR	-1.23793
NPFFR2	-1.23216
JHDM1D-AS1	-1.22959
TRAM1L1	-1.22682
IRAK4	-1.2243
SLF1	-1.22369
ETFBKMT	-1.22354
DACT1	-1.22344
KIAA0355	-1.22307
HMX2	-1.22276
BORCS7	-1.22147
ADAM8	-1.22117
ZNF428	-1.22089
SLC27A3	-1.22069
PCDHB3	-1.22036
LINC01088	-1.21809
VEPH1	-1.21798
FXYD5	-1.21322
KLHL32	-1.21309
POP4	-1.21236
DOCK11	-1.21208
DUSP6	-1.21152
ME1	-1.2089
RAG1	-1.20756
CIC	-1.20659
TNFRSF1B	-1.20576
E2F7	-1.20486
FBXO46	-1.20292
FYTTD1	-1.2026
PCDH10	-1.20251
PTN	-1.20061
MXRA8	-1.19946
LRRC36	-1.19895
TCHP	-1.19884
HM13-AS1	-1.19841
SLC40A1	-1.19813
DPY19L3	-1.19715
ZNF234	-1.19376
ARHGEF35	-1.19284
ZNF804A	-1.19252
RPS20P14	-1.19173
SMG1P7	-1.19007
SEMA3E	-1.18832
STEAP1B	-1.18698
SEC63P1	-1.18666
SLFN5	-1.18271
EML2-AS1	-1.1822
LRRIQ3	-1.17838
NUP62CL	-1.17724
SMPDL3A	-1.17598
PALM2	-1.17528
GPER1	-1.17455
VGLL3	-1.17402
IL31RA	-1.17387
SYPL1P2	-1.17367
PLD3	-1.17195
SYT1	-1.17137
BMP2	-1.17047
LAYN	-1.16995
NACA3P	-1.16974
KITLG	-1.16941
TNFSF15	-1.16721
YIF1B	-1.1639
PDCD5	-1.16374
PTPN20	-1.15706
GABRA4	-1.15684
CENPS	-1.1549
EPHA4	-1.15428
BDNF-AS	-1.15336
ALX1	-1.15206
ANKRD19P	-1.15166
DDI2	-1.1512
DCDC2	-1.14865
VCAN	-1.14808
ABCC6	-1.14407
ZNF574	-1.14093
MXD1	-1.13895
CEP89	-1.13875
ZNF404	-1.13865
ZEB2	-1.1364
KCNMB3	-1.13533
TXK	-1.13468
VLDLR-AS1	-1.13454
NBDY	-1.13429
MAN1A1	-1.13309
CLASRP	-1.1328
HARBI1	-1.13271
ZNF671	-1.13247
TMC8	-1.13087
SPTBN4	-1.13064
ICA1	-1.13046
ARID2	-1.13024
SLC18B1	-1.1291
PTPRZ1	-1.12872
MAMDC2-AS1	-1.12838
SETP14	-1.12448
RALB	-1.12295
NUPR1	-1.11956
FTCDNL1	-1.1194
GRPR	-1.11885
SOS1-IT1	-1.1177
WWOX	-1.11706
PCDHB14	-1.11584
SLC27A6	-1.1154
ZNF296	-1.1153
EEF1A1P9	-1.1152
SLC48A1	-1.11433
GNAQP1	-1.11371
PSMC1P1	-1.11248
COL17A1	-1.11166
KRT18P59	-1.11018
LRRC37A3	-1.10726
BLVRB	-1.10641
MORC4	-1.10637
PAPSS2	-1.10615
COL5A2	-1.10594
NOSIP	-1.10554
RTBDN	-1.10526
LINC00884	-1.10454
HMGB1P6	-1.10287
ADTRP	-1.1023
PSMD14	-1.09935
TOMM40	-1.09901
FBN1	-1.09798
LGALS3	-1.09658
SPSB1	-1.09516
TNFRSF25	-1.0951
KCNH3	-1.09399
DCBLD2	-1.09254
PPHLN1	-1.09128
PDE2A	-1.08973
SLC4A4	-1.08415
SMARCA1	-1.08377
WARS	-1.08212
UNC79	-1.08201
MYPN	-1.0809
SIX5	-1.07921
TMEM163	-1.07851
C10orf107	-1.07832
R3HDM1	-1.07732
ASF1A	-1.07651
LINC02486	-1.07567
MROH8	-1.07526
RPL7AP30	-1.07515
BHLHB9	-1.0733
PIGBOS1	-1.07095
RN7SKP227	-1.07065
WDFY3-AS2	-1.07049
LINC00662	-1.07037
GRIN2D	-1.06904
GCNT2	-1.06736
STEAP1	-1.06677
PLXNA2	-1.06636
CPM	-1.06562
PTGFR	-1.06326
FAM110B	-1.06285
SPOCK2	-1.06152
LINC01465	-1.06034
SERTAD1	-1.05972
MARK4	-1.05888
NAP1L3	-1.05823
KLHL13	-1.05815
TANK	-1.05727
TTL	-1.05648
SERPINB8	-1.05627
HENMT1	-1.05535
LIN37	-1.05347
TSPAN10	-1.05329
ABCC2	-1.05311
C19orf33	-1.05043
BNIP3P1	-1.04979
CTH	-1.04851
PLOD2	-1.04788
PCK2	-1.04678
ELOVL4	-1.04674
PABPC3	-1.04604
HNRNPCP1	-1.04373
NEK2P4	-1.04371
AHNAK2	-1.04309
ARMCX5	-1.04236
C21orf91	-1.04233
KCNH8	-1.04212
SLC35A1	-1.0405
LINC01106	-1.04037
ABCB1	-1.0402
ATP13A3	-1.03831
RAPGEF3	-1.03828
FAM229B	-1.03695
TMEM220	-1.03632
ZNF570	-1.03589
NYNRIN	-1.0356
GDF6	-1.03223
RSPH9	-1.03028
GIPR	-1.03019
SCGB1B2P	-1.02962
POLN	-1.02931
SEPT10	-1.02882
RPAP3	-1.02814
RASA1	-1.02764
MED29	-1.02528
SOWAHC	-1.02285
SLC31A1	-1.0215
AP1G2	-1.02088
GNPTAB	-1.01991
PGD	-1.01895
GALNT6	-1.0184
HSP90AA2P	-1.01744
RAPGEF5	-1.0173
PSMC4	-1.01611
SPTLC1	-1.01571
SNORA11F	-1.01546
PYROXD1	-1.01536
BMS1P4	-1.01347
PSMD8	-1.01241
PLS3-AS1	-1.00989
ZFP36	-1.00929
PCYT1A	-1.00829
NPY1R	-1.00468
STK10	-1.00213
IFI27	-1.00123
MMADHC	-1.00046

## Sheet: Up-regulated genes H1299IR
Gene	log2FC
ATP11C	5.3224
LRRK1	5.24153
CDK15	4.62376
EPAS1	4.55904
PCSK6	4.52512
IQGAP2	4.50567
DPYSL5	4.28938
MYO10	4.28719
RNF182	4.19016
CYFIP2	4.12367
PLCXD3	4.12295
TMEM178B	4.08358
PMEPA1	4.06177
NEXMIF	4.02011
IGSF3	3.95522
NKILA	3.92595
NID2	3.91078
PLEKHA7	3.89903
KCNJ2	3.86386
GNG4	3.83252
RIMKLA	3.78585
PGR	3.73867
HAGLR	3.6972
KHDRBS3	3.69511
KIF1A	3.58876
RIPK4	3.57909
NEO1	3.54849
PDE4B	3.50909
RASSF2	3.49937
TNC	3.49802
CALB2	3.47374
CACNG7	3.46241
GDNF	3.44327
FN1	3.44094
SRRM3	3.43783
PPP2R2C	3.43572
HIVEP3	3.42449
UNC13A	3.36887
RELN	3.36111
ADRA2C	3.3333
OCA2	3.32544
KCNH1	3.23625
ZIM2-AS1	3.22811
LYPD6	3.21863
ADAM19	3.18068
TCF7L1	3.17887
NPAS2	3.13176
SLCO2A1	3.09443
EFNA1	3.02095
L1CAM	3.01544
JAG1	3.00592
WNK2	2.9929
LIPG	2.97304
TNFRSF9	2.94203
C15orf48	2.89989
AFF3	2.8831
TPPP	2.8728
SHANK3	2.85905
LHX4	2.85862
ONECUT2	2.85354
SLC1A1	2.8501
B4GALNT3	2.81193
KANK1	2.80782
CSF1	2.79603
CAMK1	2.76743
ARHGEF4	2.76239
RXRA	2.75962
ZNF469	2.75873
AFAP1L2	2.72734
EFHD1	2.72061
KCNG1	2.71411
PHYHIPL	2.71284
IGFBPL1	2.70343
CTSH	2.70159
GATA2-AS1	2.68401
FZD7	2.65206
BEND4	2.64938
PLPPR3	2.64579
STOX2	2.62376
SLIT3	2.61317
SLC6A17	2.58255
GPRC5B	2.57327
TMEM88	2.5726
JPH3	2.57192
GALNT14	2.57109
ZNF618	2.56733
GNG7	2.55079
SPHK1	2.53532
PSMB9	2.53472
IGSF8	2.5301
VASH2	2.52201
NOTCH4	2.50691
KBTBD11	2.48841
SLC12A7	2.47308
STAT6	2.45996
TGM2	2.45943
KSR2	2.4421
PIK3AP1	2.43983
SAMD11	2.43444
RAB6B	2.42455
TRIM9	2.42029
PODXL	2.41915
ADGRB2	2.41763
ZNF727	2.41267
SOCS2	2.41125
NOTCH3	2.38628
SLCO4A1	2.3845
PPARG	2.37604
WASF3	2.37318
NFATC2	2.3692
B4GALNT4	2.36233
ARL4C	2.36054
SDC1	2.35828
SMAD6	2.34862
METRN	2.34626
GHR	2.33094
S100A16	2.31673
FREM2	2.30995
LINC00707	2.30949
HHIP	2.30482
SYN2	2.29983
BASP1	2.28809
LGR4	2.26421
LAMC3	2.26311
CCDC78	2.25446
AIF1L	2.2539
LINC00346	2.2506
IL1RAPL1	2.24725
DIRAS1	2.24143
GFOD1	2.23952
LIF	2.22742
DISC1	2.22187
PGGHG	2.2145
RPS6KA6	2.20812
ZNF704	2.18818
SPOCD1	2.1835
RFPL1S	2.18205
OBSCN	2.17236
IDH2	2.16728
GNAZ	2.16723
ADCY7	2.16613
GATA2	2.15476
ANKLE1	2.15395
NR4A3	2.15115
ATP6V0E2-AS1	2.14538
SOX9-AS1	2.14337
SLC29A4	2.13984
IL32	2.12501
ARHGAP29	2.11531
CACNA1A	2.10499
PNPLA3	2.10066
NR4A1	2.10038
S1PR5	2.09865
ADORA2B	2.0867
CASC10	2.08591
CPLX1	2.08328
PEG3	2.08267
TBX3	2.08227
EFCAB6	2.0796
NRARP	2.07525
ARHGAP44	2.07473
ADAMTSL3	2.06939
WNT5B	2.06162
NOG	2.05626
XDH	2.05619
ID2-AS1	2.0469
MNX1	2.04344
FAM107B	2.04283
CTCFL	2.03684
C1orf226	2.02633
CALD1	2.02563
GPR153	2.02428
TSPAN33	2.0214
SLC2A4	2.01974
CLIP4	2.01773
OGDHL	2.01393
KIAA1024	2.01338
ITGA9-AS1	2.01232
BMP6	2.00271
THEM6	2.00189
HLA-L	1.99433
GFPT2	1.99174
FBXL21	1.98935
SRGAP3	1.98384
EOMES	1.98014
TMEM198	1.97411
PAX9	1.97107
P2RX5	1.96967
C16orf86	1.95871
FGF11	1.94035
LMX1B	1.94016
DOCK2	1.93618
HCN3	1.93481
C22orf34	1.92881
NOTCH1	1.92716
BCL11A	1.92537
CNR1	1.92144
NDRG1	1.9139
SYP	1.91048
HES6	1.90708
GPR3	1.90435
GNAL	1.90223
SFMBT2	1.90081
GALNT16	1.8986
LINC01588	1.89386
TXNDC2	1.89207
CACNG6	1.89036
SYTL5	1.88075
ATP7B	1.87763
SYNGR1	1.87742
ITGAM	1.87728
PTPRS	1.87625
SYT17	1.87565
SPECC1	1.87505
CXCL16	1.87454
YBX2	1.87452
ECHDC3	1.87163
GREB1	1.86771
CEBPA	1.86734
MYH16	1.85128
JAG2	1.84281
SIRPA	1.83742
RNF212	1.83622
CENPV	1.83461
SYNPO	1.83086
PALM	1.82981
C3orf18	1.82716
LINC02475	1.82638
DKK1	1.82298
FBXO41	1.81533
MVB12B	1.81239
MYL9	1.81083
KIF26A	1.80817
ZC3HAV1L	1.80815
EPB41L1	1.80597
MMP25-AS1	1.80577
PPM1H	1.80328
TMEM121B	1.79912
RAB11FIP4	1.79839
LY6K	1.79443
CASKIN1	1.79237
SYCE2	1.79168
STMN3	1.78451
PRRX2	1.78377
DDR2	1.77891
SHC2	1.77455
TUBB4A	1.77154
CPQ	1.7708
ATL1	1.76979
C2orf48	1.76915
CERS4	1.769
PPFIA4	1.76811
RPH3AL	1.76737
NEFH	1.76555
RAB3IL1	1.76246
TRIM2	1.76214
CREG1	1.76035
VAX1	1.75421
PELI3	1.7535
GSTM4	1.74787
ATRNL1	1.7439
MAK	1.74282
CBLN2	1.74078
KCNIP3	1.73959
RGL3	1.73776
MYOM1	1.73486
PARVB	1.72934
ADGRA2	1.72765
SYN1	1.72193
FBXL7	1.72031
SEPT5	1.71132
SPRY1	1.70862
FOXP1	1.70832
SERTAD4	1.70826
MIRLET7BHG	1.705
OPRL1	1.70286
GFRA1	1.70115
PIMREG	1.70107
SMARCD3	1.7001
FIBCD1	1.6986
GABRB3	1.69743
ANO7	1.69696
PNPLA7	1.6923
ROR1	1.6916
TGFB2	1.69136
ADRA1B	1.6913
NUAK2	1.69032
CERS1	1.68937
COL16A1	1.68929
CD22	1.68611
TMEM38A	1.68328
MYLK	1.66807
NOXA1	1.66752
EPHA10	1.6654
ACHE	1.66306
GATA3	1.663
NAPA-AS1	1.65568
KCNC4	1.65354
RPS6KA5	1.65321
SLC25A35	1.65291
SLC16A13	1.65086
TM4SF1-AS1	1.64984
NUP50-AS1	1.64976
NOS1AP	1.64776
MDGA1	1.64633
PIANP	1.64627
ARID5B	1.64414
CELF5	1.63792
CELSR1	1.63524
CDH4	1.63487
RAB3A	1.63305
CD83	1.63218
INSR	1.63014
PCDH7	1.62973
HSPB1	1.62873
PTCHD1	1.62545
ST5	1.62462
EPB41L4B	1.62442
LRP4	1.62328
LINC01116	1.6197
CPSF1P1	1.61603
RRAD	1.6148
MAPK8IP2	1.61433
TAPBPL	1.61149
CELSR2	1.61024
TIAM2	1.60569
EN2	1.59742
PTGER4	1.59171
OPLAH	1.591
TBX2-AS1	1.58615
DHRS3	1.58297
LINC00511	1.58137
HCFC1R1	1.57693
FHOD3	1.57526
DSP	1.57455
BOK	1.57331
FGFR3	1.56931
PLPP7	1.56836
DENND6B	1.56788
AMIGO1	1.56788
CA2	1.56376
FAM196B	1.56066
ELFN2	1.55436
CNTNAP3	1.55426
NRCAM	1.55391
ARSA	1.55359
PXK	1.55348
GPLD1	1.54863
FAHD2B	1.546
ID2	1.54359
MIR600HG	1.54333
NAV2	1.5418
MAPK15	1.54086
LRP3	1.53923
ITGA10	1.53812
EFCAB5	1.53792
FRMD5	1.53756
TAGLN2	1.53738
KRBA1	1.53658
UNC5C	1.53604
ZNF703	1.53406
IRS1	1.53246
SNPH	1.53177
HOXA13	1.53056
TERT	1.53018
PFKFB3	1.52899
PIDD1	1.52667
FDPS	1.52572
FADS3	1.52365
IL15RA	1.52288
HRH1	1.52153
THBS1	1.52009
MATN2	1.51988
PRRT2	1.51766
TMEM150C	1.51734
BRSK2	1.51447
REEP6	1.51434
FCHO1	1.5125
DLX6-AS1	1.51023
DPY19L2P2	1.50995
GBX2	1.50856
LRRC7	1.50293
SLC2A6	1.50285
NEXN	1.49893
CORIN	1.49705
SEPT4	1.49645
LHFPL4	1.49506
CDHR3	1.49228
PXYLP1	1.48937
WNT9A	1.489
EPHX2	1.48822
SORBS1	1.48781
TAP1	1.48748
HSD3B7	1.48295
BTG2	1.48288
IRX3	1.48248
FAM196A	1.47762
CACNA1B	1.47737
PRAG1	1.47643
NEDD4L	1.47422
GPC1	1.47121
TBC1D16	1.47082
ABCA2	1.47042
SCN3B	1.46969
RALGPS1	1.46943
RTKN2	1.46723
BCAS4	1.46696
VSIR	1.46684
MAST1	1.46659
TRIM6	1.45843
EXOC4	1.45813
RBM20	1.4573
ZNRF3	1.45465
DLX6	1.45205
PCDHA11	1.45151
SLC44A3	1.45146
TCF7	1.44903
FERMT1	1.44814
IL6R	1.44451
ADGRG1	1.44378
MSH5	1.44271
NEURL2	1.44271
SFRP1	1.43809
EFHC2	1.43692
C1RL	1.43681
ARHGAP26	1.43653
TCAF1P1	1.43493
CLIP2	1.43089
ALDH5A1	1.42905
RAP1GAP	1.42555
CABLES2	1.42382
COL18A1	1.42014
ITGB8	1.41788
SEPT3	1.41627
SLIT2	1.41558
IER5L	1.41512
C8orf46	1.41449
ITGB3	1.41255
RNF215	1.40941
SENCR	1.40896
SOX7	1.40642
SAMD10	1.4056
TWIST2	1.40559
TGFB1I1	1.40549
SYNGR3	1.40088
ADGRB1	1.39939
RCAN1	1.39804
GPRC5A	1.39703
MFSD3	1.39531
PLEKHH2	1.3931
MEX3B	1.39308
C1orf21	1.39299
KHK	1.39127
TNS3	1.38871
ERBB4	1.38855
OSMR-AS1	1.38605
MMD	1.38465
CCBE1	1.37947
RALGPS2	1.37641
DENND5B-AS1	1.37582
WNK4	1.37476
ID3	1.37468
PURG	1.37426
CD40	1.37288
LHX1	1.37227
MYH9	1.372
PLCG2	1.37177
HEY2	1.37022
PER1	1.37008
ENO3	1.37003
PTX3	1.3689
BCDIN3D-AS1	1.36819
AHRR	1.36786
BTNL9	1.36786
SMO	1.36784
UBASH3B	1.36722
BIRC3	1.36709
DCLK2	1.36354
SYT5	1.36193
HYDIN	1.35796
ADAM32	1.35617
THAP4	1.3558
OBSL1	1.35389
ABCB6	1.35348
MGAT5B	1.35316
GAMT	1.3496
LHX2	1.34832
PCSK4	1.34682
EMP2	1.34007
SLC6A8	1.33819
HLA-C	1.33562
PSTPIP2	1.3349
FBXO2	1.33434
MBNL2	1.33338
TNXB	1.33227
NFKBIA	1.32856
ST8SIA6	1.32813
ING5	1.32812
ALCAM	1.32579
SMCO4	1.32379
ASIC1	1.3236
SORCS2	1.32321
CHGB	1.32286
C11orf45	1.31415
SRSF12	1.31415
CDKN1C	1.31013
CAPN10	1.30945
P3H3	1.30837
NFIX	1.30531
ZCCHC24	1.3041
CLEC11A	1.30175
ADA	1.30109
GAS5-AS1	1.30076
ZDHHC14	1.29962
GATM	1.29824
RIMS3	1.2963
DLG3	1.29499
AFAP1L1	1.29004
TBC1D8	1.28914
PAIP2B	1.28863
NRP1	1.28657
GSTM3	1.28647
GRAMD4	1.28512
AK5	1.28317
SRPX	1.2819
CHST4	1.2807
BST1	1.27679
SALL4	1.27653
PASK	1.27577
SLC47A1	1.27481
EFNA4	1.27327
NUDT8	1.27152
ACACB	1.26846
MPND	1.2681
DNAH10OS	1.26789
KREMEN1	1.2665
F12	1.26405
COLGALT2	1.26285
SH3BP4	1.26232
TMEM170B	1.2616
SNAI3-AS1	1.25857
SESN3	1.25675
ZNF835	1.25626
IQCD	1.25422
ATP8A1	1.25258
SCG2	1.2469
TCAM1P	1.24567
TAPT1-AS1	1.24486
PLK2	1.24394
MYEOV	1.24379
CCDC142	1.24369
F3	1.24273
CSPG5	1.2411
RASGRP1	1.24078
KIFC2	1.23903
NR4A2	1.23884
CNN2P4	1.23677
THTPA	1.23609
ASB13	1.23595
PECR	1.23591
GFI1	1.23585
FAM189A1	1.23251
BMF	1.23099
NF2	1.22906
BAIAP3	1.22783
FBLN2	1.22743
S1PR2	1.2269
PNMA2	1.22571
ASMTL-AS1	1.22512
IER3	1.22395
FAM124A	1.22224
C10orf10	1.22211
SOX13	1.22194
LRRC69	1.2219
NPTXR	1.2212
CCDC146	1.21956
NOVA2	1.21935
JAM2	1.21788
SGK1	1.21731
KATNAL2	1.21533
ARHGAP39	1.21427
TIGD5	1.21415
PFN1P1	1.21396
MUC15	1.21344
EFNB3	1.21321
KLHDC8B	1.21315
TMEM65	1.21299
ATP9A	1.21181
GPR137C	1.21167
PPP1R3E	1.21151
PPM1J	1.20894
SEMA6B	1.20871
PTK7	1.20848
ABCA5	1.20672
PLEKHO1	1.20413
CCDC183-AS1	1.20303
MACROD1	1.20262
MEIOB	1.2023
ZNF582-AS1	1.20079
D2HGDH	1.2007
HES4	1.20035
RADIL	1.19836
ATP2A3	1.19617
GRTP1	1.19568
FHL1	1.19449
CPA4	1.1929
OAZ3	1.19221
PCDHAC1	1.1919
TRIM55	1.19167
HLA-F-AS1	1.1904
SKIDA1	1.19007
CAMSAP3	1.18975
MAPT	1.18832
METTL27	1.1878
RTEL1	1.18121
ABHD16A	1.17745
RNF145	1.17718
PRRT3-AS1	1.1766
MPP7	1.17653
SP9	1.17548
PAQR4	1.17303
FLI1	1.16841
SPATA17	1.16825
SH2B2	1.1676
NAT8L	1.16652
EME2	1.16552
MZF1-AS1	1.16454
KRT7	1.16454
HLA-B	1.16279
EEF1A2	1.16219
SLC27A1	1.16218
PCDHGC5	1.15858
ARHGAP4	1.15662
IMPA2	1.15583
TCP11	1.15389
ABLIM1	1.15368
TGFBR3L	1.15189
RNF139-AS1	1.15032
SEMA4A	1.14961
THSD1	1.14936
ZNF862	1.14926
FZD4	1.14854
RUSC1-AS1	1.14844
TFAP2A	1.14757
GRIP1	1.14754
TMEM120A	1.14753
PYCR3	1.14739
C17orf97	1.14368
PLEKHA2	1.14356
PPP1R3F	1.14345
PMFBP1	1.14146
PLEKHB1	1.14
STK25	1.13988
IDUA	1.13847
NHSL2	1.13835
FAM57B	1.13697
NLRP3	1.13679
TRIM16	1.13597
MINK1	1.13428
ARHGEF10L	1.13391
CHPF	1.13168
RELL2	1.13158
AKR1B1	1.13136
CCDC157	1.12993
ETNK2	1.1296
NRBP2	1.1292
PAQR8	1.1277
CDKL5	1.1254
ARRDC3-AS1	1.12535
RASSF4	1.12518
SLC39A4	1.12343
CLSTN3	1.12171
LRRC75B	1.11947
PIGL	1.11839
NDRG2	1.11601
KIAA1147	1.11597
TNFRSF13C	1.1159
DAB2IP	1.11508
LMF1	1.11479
SHARPIN	1.11431
SEC14L5	1.11191
SMKR1	1.11093
LINC00894	1.1102
CAMK2N1	1.10878
ANKRD10-IT1	1.10807
CORO1A	1.1053
RECQL4	1.10507
BCO2	1.1049
ZNF849P	1.10376
RHBDD3	1.10218
PWWP2A	1.10206
ERFE	1.10058
LY6G5B	1.09971
HEY1	1.09963
NEAT1	1.09953
SND1-IT1	1.09908
CEBPD	1.09818
MAN2B1	1.09722
SLC25A21	1.09715
OSGIN1	1.09658
DPEP3	1.09537
RNF167	1.09519
CGN	1.09433
PROCA1	1.09298
GUCY1B3	1.09229
TMEM8B	1.0905
KDM4A-AS1	1.08924
TMEM256	1.08826
PODXL2	1.08795
RUNX3	1.08772
TMOD1	1.08687
STS	1.0859
CAB39L	1.08547
RN7SKP255	1.0847
CRELD2	1.08332
FARP2	1.0832
CCDC110	1.07931
AGAP1	1.07807
FAM155A	1.07733
SLC35F1	1.07672
RASSF7	1.07604
LINC01186	1.0748
ZNF876P	1.07462
CTSV	1.07384
PLD2	1.07354
TSSK6	1.07327
TWSG1	1.07217
HTR1D	1.07153
RASGRF2	1.06884
TP53	1.068
TBX19	1.06781
TLE2	1.06778
OLMALINC	1.06766
CTF1	1.06758
CDKL3	1.0656
ZNF217	1.06474
FLT4	1.06383
WHRN	1.06321
SDHA	1.06046
RRP7BP	1.06044
OSBPL5	1.05852
KYAT1	1.05413
C1orf56	1.05262
LINC00535	1.05241
ADAM11	1.05118
SYPL2	1.05072
SALL2	1.04918
CRACR2B	1.04691
PNPLA4	1.04647
CKMT1A	1.04457
FAM69B	1.04433
WWC3	1.04293
ZBTB12	1.04266
ZNF665	1.0416
KCTD8	1.04031
SAXO2	1.03912
DEPTOR	1.03861
NSMF	1.03825
LINC02482	1.03753
KCNG3	1.0375
ANKRD33B	1.03692
CPPED1	1.03666
TFPI2	1.03651
MYBBP1A	1.03507
RFX5	1.03504
NAT6	1.0349
DNHD1	1.03411
LRRC73	1.03034
ZFP2	1.02831
PLTP	1.02827
CCDC144CP	1.028
WDR60	1.02757
HOTAIRM1	1.02745
FHL2	1.02722
NDUFV2	1.02593
ANO8	1.02465
SHISA4	1.02339
MLYCD	1.02243
RTKN	1.02121
PLLP	1.01981
SMAD7	1.0178
DLGAP4-AS1	1.0166
TMEM9	1.0164
ANKMY1	1.01589
SELENOM	1.01564
SIGIRR	1.01504
FAM189B	1.01469
NLRP1	1.01441
ITM2C	1.0141
FER1L4	1.01398
GHDC	1.01384
CYB561	1.01304
PDGFRL	1.01053
PNKD	1.00921
TVP23C	1.00851
AGAP3	1.00793
SLC22A17	1.00682
UCP2	1.00672
GAS2L1	1.00655
MYO15B	1.00554
WIPF1	1.00497
ZNF729	1.00421
CLUHP3	1.00346
ARRB1	1.00307
HAGHL	1.00272
LACTB	1.00082
ZNF578	1.00066
LINC01521	1.00014
