# Supplementary material for: Transcriptome-Based Traits of Radioresistant Sublines of Non-Small Cell Lung Cancer Cells
Source: Int J Mol Sci. 2023 Feb 3;24(3):3042. doi: 10.3390/ijms24033042 (PMC9917840; doi:10.3390/ijms24033042)
Supplement: Supplementary file 1 [file ijms-24-03042-s001.zip › Supplementary table S2 Common up-regulated and down-regulated pathways.xlsx]

## Sheet: Common up-reg pathways (83)
Pathway	Database	MeanPAL A549	pvalue А549	fdr_bh A549	MeanPAL H1299	pvalue H1299	fdr_bh H1299
Akt_Signaling_Pathway	Primary 1.4	3.59876	0.000531203	0.0092399	9.45816	0.0103343	0.0226151
biocarta_fc_epsilon_receptor_i_signaling_in_mast_cells_Pathway_(degranulation)	Biocarta 1.2	40.7145	0.00088339	0.012805	12.1108	0.0262002	0.0486895
biocarta_multi_step_regulation_of_transcription_by_pitx2_Main_Pathway	Biocarta 1.2	9.06643	0.00105711	0.014323	21.4127	0.000167919	0.00120269
biocarta_phospholipids_as_signalling_intermediaries_Pathway_(actin_filament_organization)	Biocarta 1.2	16.4041	4.85202e-05	0.0018234	11.3691	0.000508058	0.00267103
biocarta_phospholipids_as_signalling_intermediaries_Pathway_(chemotaxis)	Biocarta 1.2	16.4041	4.85202e-05	0.0018234	11.3691	0.000508058	0.00267103
biocarta_phospholipids_as_signalling_intermediaries_Pathway_(lamellipodium_assembly)	Biocarta 1.2	15.64	0.00012573	0.00344795	6.12503	0.0141955	0.0293986
biocarta_regulation_of_bad_phosphorylation_Main_Pathway	Biocarta 1.2	9.03862	0.00414724	0.0349701	7.0958	0.00190731	0.00659757
EGF_Pathway_Cell_Motility	Primary 1.4	3.94228	0.000359644	0.00720234	18.2376	0.00948288	0.021195
ERK_Signaling_Pathway_Cell_Survival	Primary 1.4	7.3149	0.00257842	0.0253184	19.8152	0.00892164	0.0203885
Estrogen_Pathway	Primary 1.4	2.7055	0.00121996	0.0158699	10.4709	0.00312657	0.00915122
fatty_acid_beta-oxidation_peroxisome	Metabolism 1.4	10.6369	8.47421e-07	6.97176e-05	10.668	0.0071667	0.01707
FLT3_Signaling_Pathway_Translation	Primary 1.4	11.7673	0.000621928	0.0101782	9.92056	0.0225262	0.0426961
IL-10_Pathway_Translational_Modulation	Primary 1.4	34.1464	0.00642328	0.0466646	29.7231	0.0140169	0.0291245
JAK-STAT_Pathway	Primary 1.4	4.41582	0.00325671	0.0294044	12.1107	0.00440093	0.0119051
JAK-STAT_Pathway_Nml_SOCS_BCL-XL_p21_Myc_Nos2_Gene_Expression_via_STAT2	Primary 1.4	6.55262	0.00133075	0.0170202	14.357	0.00516739	0.0133188
KEGG_Collecting_duct_acid_secretion_Main_Pathway	KEGG Adjusted 1.5	11.6471	0.0010865	0.0146236	25.4794	0.000577466	0.00286288
KEGG_Fatty_acid_biosynthesis_Main_Pathway	KEGG Adjusted 1.5	5.77973	0.00425062	0.0355131	41.5815	2.46119e-05	0.000325246
KEGG_Hematopoietic_cell_lineage_Main_Pathway	KEGG Adjusted 1.5	10.4346	0.00203972	0.0219396	12.8495	0.00278179	0.00849324
KEGG_Inflammatory_bowel_disease_IBD__Main_Pathway	KEGG Adjusted 1.5	20.3463	5.16957e-05	0.00189592	20.4438	0.0044582	0.0120202
KEGG_Legionellosis_Main_Pathway	KEGG Adjusted 1.5	40.5398	0.000219692	0.00506624	41.2669	0.000230285	0.00151075
KEGG_Malaria_Main_Pathway	KEGG Adjusted 1.5	35.6547	9.5547e-06	0.000519366	44.3487	1.18235e-07	4.87913e-06
KEGG_MAPK_signaling_Main_Pathway	KEGG Adjusted 1.5	2.98642	0.00674183	0.0480612	14.1607	0.000221791	0.00147088
KEGG_N_Glycan_biosynthesis_Main_Pathway	KEGG Adjusted 1.5	3.46236	0.00656871	0.0473819	15.5996	1.39943e-05	0.000226589
KEGG_Neuroactive_ligand_receptor_interaction_Main_Pathway	KEGG Adjusted 1.5	1.44268	5.01828e-06	0.000332079	8.66378	0.00495603	0.0129495
KEGG_NF_kappa_B_signaling_Main_Pathway	KEGG Adjusted 1.5	5.26063	0.00638273	0.0464809	12.4623	0.00582971	0.0146055
KEGG_Sulfur_relay_system_Main_Pathway	KEGG Adjusted 1.5	6.75016	0.00719133	0.0495258	18.1088	0.000352664	0.00210906
MAPK_Family_Pathway_Cytoskeleton	Primary 1.4	11.4988	0.000358455	0.00720234	20.3009	2.10772e-05	0.000295663
mTOR_Pathway	Primary 1.4	4.45423	0.00140224	0.0175558	12.6696	0.0017261	0.00615858
NCI_ALK2_signaling_events_Main_Pathway	NCI 1.2	5.49741	0.00021535	0.00504251	40.4551	2.12352e-06	5.43194e-05
NCI_Alpha_synuclein_signaling_Pathway_(Pathway_degradation_of_SNCA)	NCI 1.2	32.3577	0.000664146	0.0106531	15.8154	0.00231382	0.00757342
NCI_Alpha9_beta1_integrin_signaling_events_Main_Pathway	NCI 1.2	9.8035	0.0067942	0.0481778	27.848	0.00115643	0.00464401
NCI_Atypical_NF_kappaB_Pathway_(positive_regulation_of_anti_apoptosis)	NCI 1.2	20.934	0.000667791	0.0106531	10.0867	0.0158466	0.0320511
NCI_BCR_signaling_Pathway_(actin_cytoskeleton_organization)	NCI 1.2	53.0221	7.66998e-05	0.00243202	8.04013	0.0044038	0.0119051
NCI_BCR_signaling_Pathway_(cell_survival)	NCI 1.2	53.1218	0.00440305	0.035646	50.7989	0.000957707	0.00398179
NCI_BCR_signaling_Pathway_(re_entry_into_mitotic_cell_cycle)	NCI 1.2	23.1202	2.79557e-06	0.000207554	33.0237	0.00239422	0.00771217
NCI_Beta3_integrin_cell_surface_interactions_Main_Pathway	NCI 1.2	11.4766	0.00016859	0.00427657	11.8034	0.00126394	0.00497075
NCI_BMP_receptor_signaling_Main_Pathway	NCI 1.2	6.16237	0.00531896	0.0406807	29.7121	0.00019849	0.00136389
NCI_Class_I_PI3K_signaling_events_Main_Pathway	NCI 1.2	4.53907	0.00391454	0.0336606	5.80489	0.0024393	0.00783251
NCI_Endogenous_TLR_signaling_Pathway_(regulation_of_apoptosis)	NCI 1.2	23.1576	0.000213575	0.00503971	10.0962	0.0186153	0.0364873
NCI_Endogenous_TLR_signaling_Pathway_(regulation_of_cell_proliferation)	NCI 1.2	23.1576	0.000213575	0.00503971	10.0962	0.0186153	0.0364873
NCI_Endogenous_TLR_signaling_Pathway_(regulation_of_interleukin_1_beta_production)	NCI 1.2	23.1576	0.000213575	0.00503971	10.0962	0.0186153	0.0364873
NCI_Fc_epsilon_receptor_I_signaling_in_mast_cells_Pathway_(regulation_of_mast_cell_degranulation)	NCI 1.2	15.4656	0.000540585	0.00934966	15.2749	0.0160952	0.0324215
NCI_Hedgehog_signaling_events_mediated_by_Gli_proteins_Pathway_(embryonic_limb_morphogenesis)	NCI 1.2	26.7281	0.00438316	0.035646	19.464	0.000217013	0.00144866
NCI_Hedgehog_signaling_events_mediated_by_Gli_proteins_Pathway_(forebrain_development)	NCI 1.2	26.7281	0.00438316	0.035646	19.464	0.000217013	0.00144866
NCI_Neurotrophic_factor_mediated_Trk_receptor_signaling_Pathway_(axon_guidance)	NCI 1.2	10.769	0.000593178	0.00986686	37.6912	0.00176907	0.00625189
NCI_Plexin_D1_Signaling_Pathway_(endothelial_cell_migration)	NCI 1.2	33.3006	9.81024e-05	0.00287138	32.7255	4.26323e-05	0.000471488
NCI_Posttranslational_regulation_of_adherens_junction_stability_and_dissassembly_Main_Pathway	NCI 1.2	3.34134	0.00354897	0.0314043	25.699	0.000319481	0.00195674
NCI_Posttranslational_regulation_of_adherens_junction_stability_and_dissassembly_Pathway_(axonogenesis)	NCI 1.2	6.2012	0.00688597	0.0485206	39.1725	0.00104982	0.00428496
NCI_Proteoglycan_syndecan_mediated_signaling_events_Main_Pathway	NCI 1.2	27.1232	5.11383e-05	0.00189592	90.442	2.08254e-06	5.37365e-05
NCI_Reelin_signaling_Pathway_(neuron_migration)	NCI 1.2	11.7182	0.00588331	0.04368	14.3792	3.93843e-06	8.81514e-05
NCI_SHP2_signaling_Main_Pathway	NCI 1.2	6.60577	1.79364e-09	2.09994e-07	8.85488	0.0243324	0.0457209
NCI_Signaling_events_regulated_by_Ret_tyrosine_kinase_Pathway_(activation_of_MAPKK_activity)	NCI 1.2	11.5973	0.00579487	0.0433405	70.4942	1.76925e-05	0.000266613
NCI_Signaling_events_regulated_by_Ret_tyrosine_kinase_Pathway_(MAPKKK_cascade)	NCI 1.2	18.5093	0.000903297	0.0128945	104.272	4.85799e-05	0.000508183
NCI_Signaling_events_regulated_by_Ret_tyrosine_kinase_Pathway_(tube_development)	NCI 1.2	18.5093	0.000903297	0.0128945	104.272	4.85799e-05	0.000508183
NCI_Syndecan_2_mediated_signaling_events_Pathway_(dendrite_morphogenesis)	NCI 1.2	22.0431	0.00402744	0.0341804	60.1561	0.000643701	0.00308571
NCI_Syndecan_2_mediated_signaling_events_Pathway_(determination_of_left_right_symmetry)	NCI 1.2	22.0431	0.00402744	0.0341804	60.1561	0.000643701	0.00308571
NCI_Wnt_signaling_network_Main_Pathway	NCI 1.2	3.10748	0.00512097	0.0395641	47.5549	7.25785e-05	0.00065949
PPAR_Pathway_Adipocyte_Differentiation_Glucose_Homeostasis_and_Macrophage_Function	Primary 1.4	16.7864	0.00175903	0.0199794	43.4722	4.22642e-05	0.000471488
PPAR_Pathway_Fatty_Acid_Metabolism_Lipid_Homeostasis_and_Skin_Proliferation	Primary 1.4	16.7864	0.00175903	0.0199794	43.4722	4.22642e-05	0.000471488
PPAR_Pathway_Peroxisome_Proliferation_Hepatocarcinogenesis_Fatty_Acid_Metbolism_and_Lipid_Homeostasis	Primary 1.4	16.7864	0.00175903	0.0199794	43.4722	4.22642e-05	0.000471488
pyruvate_decarboxylation_to_acetyl_CoA	Metabolism 1.4	12.3258	0.000680373	0.0107309	22.3017	0.000601403	0.0029432
reactome_A_tetrasaccharide_linker_sequence_is_required_for_GAG_synthesis_Main_Pathway	Reactome 1.3	14.2402	0.00113247	0.014988	6.6125	0.00550193	0.0139799
reactome_Activation_of_PPARGC1A_PGC_1alpha_by_phosphorylation_Main_Pathway	Reactome 1.3	15.8261	0.00371874	0.0323158	10.9258	0.0203476	0.0392759
reactome_Activation_of_RAS_in_B_cells_Main_Pathway	Reactome 1.3	23.6737	0.00031539	0.006667	22.7103	0.00875374	0.02005
reactome_CHL1_interactions_Main_Pathway	Reactome 1.3	29.1704	0.00140723	0.0175558	26.6646	3.82849e-05	0.000443115
reactome_DAP12_signaling_Main_Pathway	Reactome 1.3	7.29098	0.00104609	0.0142794	9.85418	0.00589939	0.014715
reactome_Ephrin_signaling_Main_Pathway	Reactome 1.3	7.39038	0.000325817	0.00678831	13.2064	0.00174971	0.00620037
reactome_Eukaryotic_Translation_Elongation_Main_Pathway	Reactome 1.3	4.6387	9.01048e-09	9.79568e-07	18.8606	0.00340931	0.00976158
reactome_Molecules_associated_with_elastic_fibres_Main_Pathway	Reactome 1.3	14.2314	0.000306658	0.00652774	36.1164	0.00205244	0.00697281
reactome_Muscarinic_acetylcholine_receptors_Main_Pathway	Reactome 1.3	44.2152	4.42865e-05	0.00175075	11.2382	1.47313e-05	0.000234775
reactome_Netrin_mediated_repulsion_signals_Main_Pathway	Reactome 1.3	28.1175	0.00369246	0.0323158	88.4893	3.61124e-05	0.000421173
reactome_NOD1_2_Signaling_Pathway_Main_Pathway	Reactome 1.3	7.40365	0.00425831	0.0355131	6.39392	0.00155026	0.00580443
reactome_O_glycosylation_of_TSR_domain_containing_proteins_Main_Pathway	Reactome 1.3	10.7431	5.25446e-10	6.39783e-08	21.8758	0.0144795	0.0298818
reactome_Oxygen_dependent_asparagine_hydroxylation_of_Hypoxia_inducible_Factor_Alpha_Main_Pathway	Reactome 1.3	14.1363	0.00456825	0.0363823	96.1498	8.1647e-06	0.000150626
reactome_Phagosomal_maturation_early_endosomal_stage__Main_Pathway	Reactome 1.3	10.763	0.00114231	0.0150528	15.0312	8.76165e-07	2.72148e-05
reactome_Pregnenolone_biosynthesis_Main_Pathway	Reactome 1.3	24.6183	0.00112755	0.014988	23.9738	0.0181585	0.0357763
reactome_Regulation_of_innate_immune_responses_to_cytosolic_DNA_Main_Pathway	Reactome 1.3	8.39095	0.00074974	0.0117036	13.943	0.00828757	0.0191552
reactome_Regulation_of_signaling_by_CBL_Main_Pathway	Reactome 1.3	22.548	7.57328e-05	0.00242664	4.86863	0.000564606	0.00284546
reactome_Sodium_Proton_exchangers_Main_Pathway	Reactome 1.3	11.5063	0.00584955	0.0435358	13.0492	0.00537587	0.0137032
reactome_Synthesis_of_very_long_chain_fatty_acyl_CoAs_Main_Pathway	Reactome 1.3	18.1929	0.00146789	0.0180901	8.61107	0.00876188	0.0200535
reactome_Voltage_gated_Potassium_channels_Main_Pathway	Reactome 1.3	2.49599	0.00434345	0.035646	24.0959	0.00224016	0.00739697
reactome_WNT_ligand_biogenesis_and_trafficking_Main_Pathway	Reactome 1.3	19.0637	0.00275232	0.0260999	25.6569	0.000183906	0.00129586
reactome_WNT_mediated_activation_of_DVL_Main_Pathway	Reactome 1.3	18.169	1.75576e-07	1.61956e-05	5.13578	0.000726241	0.00336481

## Sheet: Common down-reg pathways (59)
Pathway	Database	MeanPAL A549	pvalue А549	fdr_bh A549	MeanPAL H1299	pvalue H1299	fdr_bh H1299
acyl_carrier_protein_metabolism	Metabolism 1.4	-6.01568	0.00162304	0.019276	-27.7321	0.00252277	0.00794805
Akt_Signaling_Pathway_Cell_Cycle_Progression	Primary 1.4	-5.16756	0.00211654	0.0224486	-6.63176	0.0158119	0.0320022
Akt_Signaling_Pathway_NFAT_degradation	Primary 1.4	-4.87197	0.000333879	0.006821	-5.934	0.000150025	0.00111975
biocarta_endocytotic_role_of_ndk_phosphins_and_dynamin_Main_Pathway	Biocarta 1.2	-12.4575	0.00455612	0.0363823	-4.95109	0.00532414	0.0135962
biocarta_ifn_alpha_signaling_Main_Pathway	Biocarta 1.2	-7.94381	0.000793326	0.0120144	-10.528	5.37137e-06	0.000106866
biocarta_inactivation_of_gsk3_by_akt_causes_accumulation_of_b_catenin_in_alveolar_macrophages_Main_Pathway	Biocarta 1.2	-3.97256	0.00243357	0.0243677	-30.8597	0.000763385	0.00345795
biocarta_pkc_catalyzed_phosphorylation_of_inhibitory_phosphoprotein_of_myosin_phosphatase_Pathway_(secretion)	Biocarta 1.2	-21.3999	0.000127475	0.0034646	-11.426	2.05735e-05	0.000291283
biocarta_pten_dependent_cell_cycle_arrest_and_apoptosis_Main_Pathway	Biocarta 1.2	-4.14176	1.56921e-05	0.000770429	-24.8905	1.9418e-05	0.000285548
biocarta_rac1_cell_motility_signaling_Main_Pathway	Biocarta 1.2	-7.10326	5.97091e-05	0.00206539	-9.53361	4.36841e-06	9.26426e-05
Cellular_Apoptosis_Pathway	Primary 1.4	-2.93717	0.00698627	0.0490005	-9.62943	0.00297168	0.00885107
creatine-phosphate_biosynthesis	Metabolism 1.4	-42.861	0.00711566	0.0493359	-20.2449	0.000106557	0.000883812
dolichol_and_dolichyl_phosphate_biosynthesis	Metabolism 1.4	-9.38729	0.00218305	0.0225261	-16.9915	4.53219e-05	0.000489219
GSK3_Signaling_Pathway	Primary 1.4	-3.50871	0.000565124	0.00950407	-13.6062	0.00238976	0.00771215
KEGG_Hippo_signaling_Main_Pathway	KEGG Adjusted 1.5	-4.42334	0.000843648	0.0123771	-18.0759	0.00149027	0.00561432
KEGG_HTLV_I_infection_Main_Pathway	KEGG Adjusted 1.5	-4.27138	1.31205e-06	0.000102602	-12.184	0.000152219	0.00112739
KEGG_Lysine_biosynthesis_Main_Pathway	KEGG Adjusted 1.5	-7.87236	0.00482172	0.0376967	-10.4244	0.00254913	0.00799955
KEGG_PI3K_Akt_signaling_Main_Pathway	KEGG Adjusted 1.5	-2.78642	3.24825e-06	0.000229946	-6.34258	0.00769097	0.0180365
KEGG_Renal_cell_carcinoma_Main_Pathway	KEGG Adjusted 1.5	-10.3506	0.00161416	0.0192687	-10.3912	0.0155542	0.0316703
NAD_phosphorylation_and_dephosphorylation	Metabolism 1.4	-2.20613	0.00350229	0.0311725	-131.625	4.23755e-08	2.43379e-06
NCI_a6b1_and_a6b4_Integrin_signaling_Pathway_(hemidesmosome_assembly)	NCI 1.2	-12.2385	0.00128364	0.0165568	-96.4112	0.00975236	0.0216529
NCI_a6b1_and_a6b4_Integrin_signaling_Pathway_(proteasomal_ubiquitin_dependent_protein_catabolic_process)	NCI 1.2	-12.5288	0.00324909	0.0294044	-50.6787	0.000687631	0.00324519
NCI_a6b1_and_a6b4_Integrin_signaling_Pathway_(Tumor_Cell_Invasion)	NCI 1.2	-7.37549	0.00111779	0.0149235	-68.0846	4.56978e-06	9.52769e-05
NCI_ALK1_signaling_events_Pathway_(endothelial_cell_proliferation)	NCI 1.2	-9.3434	0.0021542	0.0225087	-12.222	0.00155701	0.0058167
NCI_ALK1_signaling_events_Pathway_(sprouting_angiogenesis)	NCI 1.2	-16.4894	2.20212e-05	0.0010041	-23.9864	0.000161736	0.00116664
NCI_Angiopoietin_receptor_Tie2_mediated_signaling_Main_Pathway	NCI 1.2	-5.34867	0.00672466	0.0480612	-16.2469	0.000592207	0.00292168
NCI_Angiopoietin_receptor_Tie2_mediated_signaling_Pathway_(chemokinesis)	NCI 1.2	-13.5053	0.00265539	0.0255643	-28.7027	9.61523e-05	0.000819216
NCI_Angiopoietin_receptor_Tie2_mediated_signaling_Pathway_(MAPKKK_cascade)	NCI 1.2	-11.8842	0.00198927	0.0215492	-24.5363	0.00358902	0.0101628
NCI_Angiopoietin_receptor_Tie2_mediated_signaling_Pathway_(negative_regulation_of_caspase_activity)	NCI 1.2	-11.9436	0.00357558	0.0315462	-26.9767	9.71798e-06	0.000174009
NCI_Cellular_roles_of_Anthrax_toxin_Pathway_(apoptosis)	NCI 1.2	-31.864	0.00268744	0.0255643	-27.9003	0.000476296	0.00260113
NCI_Cellular_roles_of_Anthrax_toxin_Pathway_(inflammatory_response)	NCI 1.2	-31.864	0.00268744	0.0255643	-27.9003	0.000476296	0.00260113
NCI_Cellular_roles_of_Anthrax_toxin_Pathway_(macrophage_activation)	NCI 1.2	-18.0778	0.000831774	0.0123443	-22.4048	0.000342655	0.00207364
NCI_Cellular_roles_of_Anthrax_toxin_Pathway_(necrosis)	NCI 1.2	-31.864	0.00268744	0.0255643	-27.9003	0.000476296	0.00260113
NCI_Cellular_roles_of_Anthrax_toxin_Pathway_(negative_regulation_of_macrophage_activation)	NCI 1.2	-31.864	0.00268744	0.0255643	-27.9003	0.000476296	0.00260113
NCI_Cellular_roles_of_Anthrax_toxin_Pathway_(negative_regulation_of_myeloid_dendritic_cell_antigen_processing_and_presentation)	NCI 1.2	-31.864	0.00268744	0.0255643	-27.9003	0.000476296	0.00260113
NCI_Cellular_roles_of_Anthrax_toxin_Pathway_(negative_regulation_of_phagocytosis)	NCI 1.2	-31.864	0.00268744	0.0255643	-27.9003	0.000476296	0.00260113
NCI_Cellular_roles_of_Anthrax_toxin_Pathway_(platelet_activation)	NCI 1.2	-31.864	0.00268744	0.0255643	-27.9003	0.000476296	0.00260113
NCI_Cellular_roles_of_Anthrax_toxin_Pathway_(regulation_of_endothelial_cell_proliferation)	NCI 1.2	-31.864	0.00268744	0.0255643	-27.9003	0.000476296	0.00260113
NCI_E_cadherin_signaling_in_keratinocytes_Pathway_(keratinocyte_differentiation)	NCI 1.2	-1.75301	0.00369648	0.0323158	-12.8478	0.00656197	0.0158662
NCI_IGF1_Main_Pathway	NCI 1.2	-2.98362	0.00327593	0.0294158	-17.2152	9.13579e-07	2.7597e-05
NCI_IL6_mediated_signaling_events_Pathway_(MAPKKK_cascade)	NCI 1.2	-9.47217	0.000333497	0.006821	-13.3091	1.07963e-05	0.000185672
NCI_Nephrin_Neph1_signaling_in_the_kidney_podocyte_Pathway_(lamellipodium_assembly)	NCI 1.2	-4.57729	0.000372513	0.00726878	-31.5459	0.000224459	0.00148154
NCI_PAR1_mediated_thrombin_signaling_events_Pathway_(positive_regulation_of_stress_fiber_assembly)	NCI 1.2	-8.47983	0.001676	0.0195007	-12.263	0.000117371	0.000963009
NCI_PDGFR_beta_signaling_Pathway_(receptor_recycling)	NCI 1.2	-3.23171	0.00561774	0.0425383	-15.5465	3.14397e-05	0.000384347
NCI_Signaling_events_mediated_by_Hepatocyte_Growth_Factor_Receptor_c_Met__Pathway_(Pathway_positive_regulation_of_NF_kappaB_transcription_factor_activity_via_RAF1)	NCI 1.2	-12.4081	0.00467985	0.0370012	-5.70967	0.0264423	0.0491095
reactome_Activation_of_BIM_and_translocation_to_mitochondria_Main_Pathway	Reactome 1.3	-4.96317	0.000103483	0.00300003	-21.1857	0.000272304	0.00173772
reactome_AKT_mediated_inactivation_of_FOXO1A_Main_Pathway	Reactome 1.3	-6.57922	5.73632e-06	0.000363778	-3.24864	0.00282931	0.00858665
reactome_Digestion_of_dietary_carbohydrate_Main_Pathway	Reactome 1.3	-11.8241	0.000971949	0.0135096	-20.6861	0.000596956	0.0029356
reactome_Elevation_of_cytosolic_Ca2_levels_Main_Pathway	Reactome 1.3	-17.7214	0.00698161	0.0490005	-6.23779	6.63617e-05	0.000613997
reactome_HSF1_dependent_transactivation_Main_Pathway	Reactome 1.3	-6.49257	0.0052817	0.0405997	-4.39371	0.000924179	0.0039272
reactome_Hyaluronan_biosynthesis_and_export_Main_Pathway	Reactome 1.3	-17.0918	1.54415e-05	0.000770429	-19.7396	0.000852625	0.00371301
reactome_Insulin_like_Growth_Factor_2_mRNA_Binding_Proteins_IGF2BPs_IMPs_VICKZs_bind_RNA_Main_Pathway	Reactome 1.3	-16.2605	0.000429587	0.00797355	-19.9503	0.00287306	0.00870209
reactome_Iron_uptake_and_transport_Main_Pathway	Reactome 1.3	-9.05522	0.000954011	0.0133825	-14.1228	2.42932e-06	5.99991e-05
reactome_Nephrin_interactions_Main_Pathway	Reactome 1.3	-5.4327	1.41333e-07	1.34443e-05	-9.6057	0.000137725	0.00107582
reactome_Nicotinamide_salvaging_Main_Pathway	Reactome 1.3	-18.2721	0.00584958	0.0435358	-48.6247	1.26081e-05	0.000209721
reactome_PERK_regulates_gene_expression_Main_Pathway	Reactome 1.3	-3.30455	0.00280865	0.0263425	-8.89509	0.0267251	0.0494535
reactome_SMAD2_3_MH2_Domain_Mutants_in_Cancer_Main_Pathway	Reactome 1.3	-7.76033	0.000399074	0.00754523	-19.3388	0.000106548	0.000883812
reactome_SMAD2_3_Phosphorylation_Motif_Mutants_in_Cancer_Main_Pathway	Reactome 1.3	-7.76033	0.000399074	0.00754523	-19.3388	0.000106548	0.000883812
reactome_Synthesis_of_15_eicosatetraenoic_acid_derivatives_Main_Pathway	Reactome 1.3	-8.93773	0.000510317	0.00897922	-65.7552	0.000268015	0.00171755
TRAF_Pathway_Cell_Survival	Primary 1.4	-4.12628	0.00233221	0.0239032	-8.70729	0.00626265	0.0152752
